# Supplementary material for: Genomic and morphological characterization of a novel iridovirus, bivalve iridovirus 1 (BiIV1), infecting the common cockle (Cerastoderma edule)
Source: Microb Genom. 2025 Sep 9;11(9):001494. doi: 10.1099/mgen.0.001494 (PMC12452177; doi:10.1099/mgen.0.001494)
Supplement: Uncited Supplementary Material 1. [file mgen-11-01494-s001.xlsx]

## Sheet: Supplementary table S1
Supplementary Table S1: Whole viral genomes from which the protein sequences used for phylogenetic analysis originated
Family	Subfamily	Genus	Genome assembly accession number	Host species/Isolated from	Virus name
Iridoviridae	Alphairidovirinae	Megalocytivirus	AF371960	Siniperca chuatsi	ISKNV
Iridoviridae	Alphairidovirinae	Megalocytivirus	MW273354	Epalzeorhynchos frenatum	ISKNV
Iridoviridae	Alphairidovirinae	Megalocytivirus	MW883600	Xiphophorus hellerii	ISKNV
Iridoviridae	Alphairidovirinae	Megalocytivirus	MW883602	Xiphophorus maculatus	ISKNV
Iridoviridae	Alphairidovirinae	Megalocytivirus	MW464172	Epinephelus fuscoguttatus x Epinephelus lanceolatus	ISKNV
Iridoviridae	Alphairidovirinae	Megalocytivirus	ON212400	Tilapia	ISKNV
Iridoviridae	Alphairidovirinae	Megalocytivirus	OQ513807	Oreochromis niloticus	ISKNV
Iridoviridae	Alphairidovirinae	Megalocytivirus	OP896201	Siniperca chuatsi	ISKNV
Iridoviridae	Alphairidovirinae	Megalocytivirus	MK689685	Pterophyllum scalare	Angelfish iridovirus AFIV-16
Iridoviridae	Alphairidovirinae	Megalocytivirus	MW883594	Trichopodus trichopterus	ISKNV
Iridoviridae	Alphairidovirinae	Megalocytivirus	MW883604	Trichogaster lalius	ISKNV
Iridoviridae	Alphairidovirinae	Megalocytivirus	MW883605	Osphronemus goramy	ISKNV
Iridoviridae	Alphairidovirinae	Megalocytivirus	MN432490	Pterapogon kauderni	Banggai cardinalfish iridovirus
Iridoviridae	Alphairidovirinae	Megalocytivirus	MW883595	Pterapogon kauderni	ISKNV
Iridoviridae	Alphairidovirinae	Megalocytivirus	OP009387	Pagellus bogaraveo	Largemouth bass ulcerative syndrome virus
Iridoviridae	Alphairidovirinae	Megalocytivirus	MG570131	Cleithracara maronii	South American cichlid iridovirus
Iridoviridae	Alphairidovirinae	Megalocytivirus	GQ273492	Scophthalmus maximus	Turbot reddish body iridovirus
Iridoviridae	Alphairidovirinae	Megalocytivirus	MK098186	Trachinotus carolinus	Pompano iridovirus
Iridoviridae	Alphairidovirinae	Megalocytivirus	AB104413	Sparidae sp.	Red seabream iridovirus
Iridoviridae	Alphairidovirinae	Megalocytivirus	OK042108	Latolabrax japonicus	Red seabream iridovirus
Iridoviridae	Alphairidovirinae	Megalocytivirus	OL774653	Larimichthys crocea	Large yellow croaker iridovirus
Iridoviridae	Alphairidovirinae	Megalocytivirus	ON743042	Lateolabrax japonicus	Red seabream iridovirus
Iridoviridae	Alphairidovirinae	Megalocytivirus	MW883598	Epinephelus fuscoguttatus x Epinephelus polyphekadion	ISKNV
Iridoviridae	Alphairidovirinae	Megalocytivirus	AP017456	Pagrus major	Red seabream iridovirus
Iridoviridae	Alphairidovirinae	Megalocytivirus	KT804738	Lates calcarifer	Giant sea perch iridovirus
Iridoviridae	Alphairidovirinae	Megalocytivirus	AY894343	Epinephelus coioides	Orange-spotted grouper iridovirus
Iridoviridae	Alphairidovirinae	Megalocytivirus	MK689686	Seriola quinqueradiata	Red seabream iridovirus
Iridoviridae	Alphairidovirinae	Megalocytivirus	ON075463	Oplegnathus punctatus	Spotted knifejaw iridovirus
Iridoviridae	Alphairidovirinae	Megalocytivirus	AY532606	Oplegnathus fasciatus	Rock bream iridovirus
Iridoviridae	Alphairidovirinae	Megalocytivirus	KC244182	Oplegnathus fasciatus	Rock bream iridovirus
Iridoviridae	Alphairidovirinae	Megalocytivirus	KR139659	Lates calcarifer	Scale drop disease virus
Iridoviridae	Alphairidovirinae	Megalocytivirus	OM037668	Acanthopagrus latus	Scale drop disease virus
Iridoviridae	Alphairidovirinae	Megalocytivirus	MK637631	Squalius cephalus	European chub iridovirus
Iridoviridae	Alphairidovirinae	Ranavirus	AY521625	Epinephelus coioides	Singapore grouper iridovirus
Iridoviridae	Alphairidovirinae	Ranavirus	AY666015	Epinephelus awoara	Grouper iridovirus
Iridoviridae	Alphairidovirinae	Ranavirus	AY150217	Ambystoma tigrinum	Ambystoma tigrinum stebbensi virus
Iridoviridae	Alphairidovirinae	Ranavirus	MK580536	Ambystoma mavortium	Ambystoma tigrinum virus
Iridoviridae	Alphairidovirinae	Ranavirus	KR075872	Ambystoma mexicanum	Ambystoma tigrinum virus
Iridoviridae	Alphairidovirinae	Ranavirus	KR075883	Ambystoma tigrinum	Ambystoma tigrinum virus
Iridoviridae	Alphairidovirinae	Ranavirus	KX574343	Scophthalmus maximus	Ranavirus maximus
Iridoviridae	Alphairidovirinae	Ranavirus	KX574342	Gadus morhua	Cod iridovirus
Iridoviridae	Alphairidovirinae	Ranavirus	MH665358	Cyclopterus lumpus	Lumpfish ranavirus
Iridoviridae	Alphairidovirinae	Ranavirus	AY548484	Lithobates pipiens	Frog virus 3
Iridoviridae	Alphairidovirinae	Ranavirus	MF187209	Lithobates catesbeianus	Rana catesbeiana virus 2
Iridoviridae	Alphairidovirinae	Ranavirus	MK959607	Lithobates sylvaticus	Frog virus 3
Iridoviridae	Alphairidovirinae	Ranavirus	MK959609	Pseudacris maculata	Frog virus 3
Iridoviridae	Alphairidovirinae	Ranavirus	MG953518	Terrapene carolina carolina	Terrapene carolina carolina ranavirus
Iridoviridae	Alphairidovirinae	Ranavirus	MG953519	Trioceros melleri	Trioceros melleri ranavirus
Iridoviridae	Alphairidovirinae	Ranavirus	KJ175144	Anura	Frog virus 3
Iridoviridae	Alphairidovirinae	Ranavirus	MZ514903	Gasterosteus aculeatus	Stickleback virus
Iridoviridae	Alphairidovirinae	Ranavirus	MZ514904	Rana aurora	Tadpole virus
Iridoviridae	Alphairidovirinae	Ranavirus	OM963013	Terrapene carolina triunguis	Terrapene mexicana triunguis ranavirus 1
Iridoviridae	Alphairidovirinae	Ranavirus	OM927978	Chrysemys picta picta	Frog virus 3
Iridoviridae	Alphairidovirinae	Ranavirus	MG791866	Pelophylax nigromaculatus	Rana nigromaculata ranavirus
Iridoviridae	Alphairidovirinae	Ranavirus	EU627010	Pelodiscus sinensis	Soft-shelled turtle iridovirus
Iridoviridae	Alphairidovirinae	Ranavirus	JQ654586	Lithobates grylio	Rana grylio iridovirus
Iridoviridae	Alphairidovirinae	Ranavirus	MF360246	Oophaga pumilio	Frog virus 3
Iridoviridae	Alphairidovirinae	Ranavirus	AF389451	Ambystoma tigrinum	Tiger frog virus
Iridoviridae	Alphairidovirinae	Ranavirus	MT512501	Carassius auratus	Tiger frog virus
Iridoviridae	Alphairidovirinae	Ranavirus	MT512503	Poecilia reticulata	Tiger frog virus
Iridoviridae	Alphairidovirinae	Ranavirus	MT512504	Hoplobatrachus tigerinus	Tiger frog virus
Iridoviridae	Alphairidovirinae	Ranavirus	MT512497	Fejervarya limnocharis	Tiger frog virus
Iridoviridae	Alphairidovirinae	Ranavirus	MT512502	Oxyeleotris marmorata	Tiger frog virus
Iridoviridae	Alphairidovirinae	Ranavirus	KX185156	Limnodynastes ornatus	Bohle iridovirus
Iridoviridae	Alphairidovirinae	Ranavirus	MK227779	Anaxyrus boreas boreas	Zoo ranavirus
Iridoviridae	Alphairidovirinae	Ranavirus	KP266742	Uroplatus fimbriatus	German gecko ranavirus
Iridoviridae	Alphairidovirinae	Ranavirus	KP266743	Testudo kleinmanni	Tortoise ranavirus
Iridoviridae	Alphairidovirinae	Ranavirus	KX574341	Sander lucioperca	Pike-perch iridovirus
Iridoviridae	Alphairidovirinae	Ranavirus	MF062693	Pelobates fuscus	Common midwife toad virus
Iridoviridae	Alphairidovirinae	Ranavirus	MF004272	Lissotriton vulgaris	Common midwife toad virus
Iridoviridae	Alphairidovirinae	Ranavirus	MF004271	Pelophylax ridibundus	Common midwife toad virus
Iridoviridae	Alphairidovirinae	Ranavirus	MT452035	Trachemys scripta elegans	Red-eared slider ranavirus
Iridoviridae	Alphairidovirinae	Ranavirus	JQ231222	Ichthyosaura alpestris cyreni	Common midwife toad virus
Iridoviridae	Alphairidovirinae	Ranavirus	KC865735	Andrias davidianus	Andrias davidianus ranavirus
Iridoviridae	Alphairidovirinae	Ranavirus	ON080858	Percocypris pingi	Percocypris pingi ranavirus
Iridoviridae	Alphairidovirinae	Ranavirus	KC243313	Andrias davidianus	Chinese giant salamander iridovirus
Iridoviridae	Alphairidovirinae	Ranavirus	KP266741	Testudo hermanni	Testudo hermanni ranavirus
Iridoviridae	Alphairidovirinae	Ranavirus	MF125270	Pelophylax lessonae	Common midwife toad virus
Iridoviridae	Alphairidovirinae	Ranavirus	FJ433873	Perca fluviatilis	Epizootic haematopoietic necrosis virus
Iridoviridae	Alphairidovirinae	Ranavirus	MT510732	Oncorhynchus mykiss	Epizootic haematopoietic necrosis virus
Iridoviridae	Alphairidovirinae	Ranavirus	JQ724856	Silurus glanis	European catfish virus
Iridoviridae	Alphairidovirinae	Ranavirus	KT989884	Ameiurus nebulosus	European catfish virus
Iridoviridae	Alphairidovirinae	Ranavirus	KX353311	Anguilla australis	Short-finned eel ranavirus
Iridoviridae	Alphairidovirinae	Ranavirus	OQ267587	Micropterus salmoides	Micropterus salmoides ranavirus
Iridoviridae	Alphairidovirinae	Lymphocytivirus	L63545 L	Platichthys flesus	Lymphocystis disease virus 1
Iridoviridae	Alphairidovirinae	Lymphocytivirus	AY380826	Paralichthys olivaceus	Lymphocystis disease virus - isolate China
Iridoviridae	Alphairidovirinae	Lymphocytivirus	LC534415	Paralichthys olivaceus	Lymphocystis disease virus 2
Iridoviridae	Alphairidovirinae	Lymphocytivirus	KX643370	Sparus aurata	Lymphocystis disease virus Sa
Iridoviridae	Alphairidovirinae	Lymphocytivirus	MN803438	Micropogonias furnieri	Lymphocystis disease virus 4
Iridoviridae	Betairidovirinae	Unknown	CAUJNT010007968	Bathymodiolus septemdierum	Bivalve iridovirus 2 (BiIV2)
Iridoviridae	Betairidovirinae	Unknown	OQ791181–OQ791198	Pentanymphon antarcticum	Pentanymphon antarcticum iridovirus
Iridoviridae	Betairidovirinae	Unknown	ON887238	Chondrocladia grandis	Carnivorous sponge associated iridovirus
Iridoviridae	Betairidovirinae	Decapodiridovirus	MF197913	Cherax quadricarinatus	Cherax quadricarinatus iridovirus
Iridoviridae	Betairidovirinae	Decapodiridovirus	OM744381	Penaeus vannamei	Iridovirus CN01
Iridoviridae	Betairidovirinae	Decapodiridovirus	MF599468	Penaeus sp.	Shrimp hemocyte iridescent virus
Iridoviridae	Betairidovirinae	Decapodiridovirus	OM744383	Portunus trituberculatus	Iridovirus CN01
Iridoviridae	Betairidovirinae	Decapodiridovirus	OP604534	Macrobrachium rosenbergii	Decapod iridescent virus 1
Iridoviridae	Betairidovirinae	Daphniairidovirus	LS484712	Daphnia magna	Daphnia iridescent virus 1
Iridoviridae	Betairidovirinae	Chloriridovirus	DQ643392	Ochlerotatus taeniorhynchus	Invertebrate iridescent virus 3
Iridoviridae	Betairidovirinae	Chloriridovirus	GQ918152	Wiseana sp.	Wiseana iridescent virus
Iridoviridae	Betairidovirinae	Chloriridovirus	HF920635	Simulium sp.	Invertebrate iridovirus 25
Iridoviridae	Betairidovirinae	Chloriridovirus	HF920634	Simulium sp.	Invertebrate iridescent virus 22
Iridoviridae	Betairidovirinae	Chloriridovirus	HF920636	Helicoverpa zea	Invertebrate iridescent virus 30
Iridoviridae	Betairidovirinae	Chloriridovirus	KF938901	Anopheles minimus	Anopheles minimus iridovirus
Iridoviridae	Betairidovirinae	Iridovirus	AF303741	Chilo suppressalis	Invertebrate iridescent virus 6
Iridoviridae	Betairidovirinae	Iridovirus	MN019923	Austropotamobius pallipes	Invertebrate iridescent virus 6
Iridoviridae	Betairidovirinae	Iridovirus	MT862761	Unknown	Invertebrate iridescent virus Kaz2018
Iridoviridae	Betairidovirinae	Iridovirus	OK181107	Gryllodes sigillatus	Cricket iridovirus
Iridoviridae	Betairidovirinae	Iridovirus	MN081869	Trioceros sp.	Iridovirus Liz-CrIV
Iridoviridae	Betairidovirinae	Iridovirus	HF920637	Armadillidium vulgare	Armadillidium vulgare iridescent virus
Ascoviridae		Toursvirus	CU469068	Diadromus pulchellus	Diadromus pulchellus ascovirus 4a
Ascoviridae		Toursvirus	MK867691	Dasineura jujubifolia	Dasineura jujubifolia toursvirus 2a
Ascoviridae		Ascovirus	AM398843	Spodoptera frugiperda	Spodoptera frugiperda ascovirus 1a
Ascoviridae		Ascovirus	KJ755191	Heliothis virescens	Heliothis virescens ascovirus 3f
Ascoviridae		Ascovirus	KY434117	Trichoplusia ni	Trichoplusia ni ascovirus 6b
Marseilleviridae		Marseillevirus	KX066233	Acanthamoeba castellanii	Noumeavirus isolate NMV1
Marseilleviridae		Marseillevirus	HQ113105	Acanthamoeba castellanii	Lausannevirus isolate 7715

## Sheet: Supplementary table S2
Supplementary table S2: Core iridovirus genes in the BiIV1 genome
Putative function	BiIV1 protein	Accession number	Used for phylogenetic analysis
Dynein-like beta chain	BiIV1_116R	XPR44268.1	-
Ribonuclease 3	BiIV1_158R	XPR44310.1	-
Helicase	BiIV1_065L	XPR44217.1	-
Transcription factor	BiIV1_152L	XPR44304.1	-
Myristoylated membrane protein	-	-	-
CTD phosphatase-like protein	BiIV1_153L	XPR44305.1	✔
Kinase	-	-	-
DNA-directed RNA polymerase II subunit RPB1 homolog	BiIV1_047L	XPR44199.1	-
FAD-linked sulfhydryl oxidase	BiIV1_172R	XPR44324.1	-
Immediate early protein ICP-46 homolog	BiIV1_043L	XPR44195.1	-
Uncharacterized protein	BiIV1_078L	XPR44230.1	-
Major capsid protein	BiIV1_119R	XPR44271.1	✔
Ribonucleotide-diphosphate reductase small subunit	BiIV1_096L	XPR44248.1	-
Transcription elongation factor S-II-like protein	BiIV1_108L	XPR44260.1	✔
Uncharacterized protein	BiIV1_163R	XPR44315.1	-
DNA-directed RNA polymerase II subunit RPB2 homolog	BiIV1_105L	XPR44257.1	✔
DNA polymerase, family B	BiIV1_053L	XPR44205.1	-
A32-like packaging ATPase	BiIV1_063R	XPR44215.1	✔
Helicase	BiIV1_036L	XPR44188.1	✔
Thymidine kinase protein	BiIV1_032L	XPR44184.1	-
RAD2-like endonuclease	BiIV1_180R	XPR44332.1	-
Uncharacterized protein	BiIV1_110L	XPR44262.1	-
Myristylated membrane protein	-	-	-

## Sheet: Supplementary table S3
Supplmentary Table S3: Predicted function of BiIV1 proteins by analysis using orthofinder, and blastx, IntroproScan and UniprotKB databases
BiIV1 ORF	Predicted Function	Iridovirus similarity by Blastx	BiIV2 Orthologue	Aquatic invertebrate iridovirus orthologue	Terrestrial invertebrate iridovirus orthologue	Vertebrate iridovirus orthologue	InterproScan motif similarity	UniProtKB similarity	Identity (%)	e-value
BiIV1_001R	Putative ATPase	-	✔	✔	-	-	Consensus disorder prediction	Predicted ATPase	44.5	1.6e-26
BiIV1_002R	Putative C2H2-type zinc finger domain-containing protein	✔	-	-	-	-	Classic Zinc Finger, C2H2	Predicted C2H2-type domain-containing protein	30.2	1e-22
BiIV1_003R	Putative C3H1 zinc finger domain-containing protein	✔	✔	✔	-	-	Classic Zinc Finger, C3H1	Zinc finger containing protein	23.8	1.6e-11
BiIV1_004R	Putative uncharacterised iridovirus protein	✔	-	-	-	-	No similarity	No similarity	-	-
BiIV1_005L	Putative Knr4/Smi1-like domain-containing protein	-	-	-	-	-	No similarity	Predicted Knr4/Smi1-like domain-containing protein	42.4	5.5e-31
BiIV1_006R	Putative caspase-3/9-like protein	-	✔	-	-	-	Card domain - death domain. RHIM domain	Caspase-3/9-like protein	33.1	3e-07
BiIV1_007R	Putative serine/threonine-protein kinase 1	✔	-	✔	✔	-	Protein kinase domain	Predicted Serine/threonine-protein kinase 1	43.5	1e-60
BiIV1_008R	Putative apoptosis regulator Bcl-2	✔	-	-	✔	✔	Bcl-2-like domain	Predicted apoptosis regulator Bcl-2	34.8	4.2e-22
BiIV1_009R	Putative protein	-	-	-	-	-	Consensus disorder prediction	e-value too high	-	-
BiIV1_010R	Putative protein kinase domain-containing protein	✔	-	✔	-	✔	Protein kinase domain	Protein kinase domain-containing protein	25.9	7.2e-28
BiIV1_011R	Putative papain-like proteinase	✔	-	✔	✔	✔	Papain family domain	Predicted Papainase	47.9	4e-101
BiIV1_012L	Putative DKNYY family protein	✔	✔	✔	-	-	No similarity	Predicted DKNYY family protein	32	8.5e-71
BiIV1_013L	Putative histone-like transcription factor	-	✔	-	-	-	histone-like transcription factor, disorder	e-value too high	-	-
BiIV1_014L	Putative protein	-	-	-	-	-	Consensus disorder prediction	e-value too high	-	-
BiIV1_015L	Putative protein	-	-	-	-	-	No similarity	e-value too high	-	-
BiIV1_016R	Putative helicase family protein	✔	✔	✔	✔	✔	Transmembrane domain, coil domain	predicted helicase family protein	46.4	1.2e-34
BiIV1_017L	Putative uncharacterised iridovirus protein	-	✔	-	-	-	No similarity	e-value too high	-	-
BiIV1_018L	Putative uncharacterised iridovirus protein	✔	✔	✔	-	✔	No similarity	e-value too high	-	-
BiIV1_019L	Putative uncharacterised iridovirus protein	✔	✔	✔	-	-	No similarity	e-value too high	-	-
BiIV1_020R	Putative protein	-	-	-	-	-	No similarity	e-value too high	-	-
BiIV1_021L	Putative 2-cysteine adaptor domain-containing protein	✔	✔	✔	✔	✔	No similarity	Predicted 2-cysteine adaptor domain-containing protein	37.8	0.00016
BiIV1_022L	Putative serine threonine kinase	✔	✔	✔	✔	✔	Protein kinase domain	Predicted serine threonine kinase	35	5.9e-62
BiIV1_023R	Putative NTPase helicase	✔	-	-	-	-	No similarity	e-value too high	-	-
BiIV1_024L	Putative high mobility group protein homolog	✔	-	✔	✔	✔	High mobility group box domain	Predicted high mobility group protein homolog	34.1	3.5e-05
BiIV1_025R	Putative Uvr REP helicase	✔	✔	✔	✔	✔	Endonuclease-like domain	predicted Uvr REP helicase	52.2	1.2e-64
BiIV1_026R	Putative inhibitor of apoptosis protein	✔	✔	✔	✔	✔	Inhibitor of apoptosis domain	Predicted inhibitor of apoptosis 2	46.4	1.1e-10
BiIV1_027L	Putative uncharacterised iridovirus protein	✔	-	✔	-	-	No similarity	e-value too high	-	-
BiIV1_028L	Putative glycosyltransferase 2-like domain-containing protein	✔	-	✔	-	-	Glycosyl transferase family 2	Predicted glycosyltransferase 2-like domain-containing protein	42	2.3e-83
BiIV1_029R	Putative uncharacterised coil domain-containing iridovirus protein	✔	-	-	-	-	Coil domain	e-value too high	-	-
BiIV1_030R	Putative coat protein	✔	-	✔	-	-	No similarity	Predicted coat protein	47.1	8.9e-33
BiIV1_031R	Putative SWIB/MDM2 domain-containing protein	✔	✔	✔	✔	✔	SWIB/MDM2 domain	Predicted SWIB complex BAF60b domain-containing protein	33.3	1.1e-18
BiIV1_032L	Putative deoxynucleoside kinase	✔	✔	✔	✔	✔	Deoxynucleoside kinase	Deoxynucleoside kinase	41.8	6.3e-45
BiIV1_033L	Putative uncharacterised iridovirus protein	✔	-	✔	-	-	No similarity	Uncharacterised iridovirus protein	51.1	4.6e-55
BiIV1_034L	Putative methyltransferase FkbM domain-containing protein	✔	-	-	-	-	FkbM family methyltransferase	Predicted methyltransferase FkbM domain-containing protein	47.9	3.3e-78
BiIV1_035R	Putative protein	-	-	-	-	-	Consensus disorder prediction	e-value too high	-	-
BiIV1_036L	Putative helicase NTPase	✔	✔	✔	✔	✔	Helicase NTPase	Predicted NTPase	43.6	0
BiIV1_037L	Putative thioredoxin-like protein	✔	✔	✔	✔	✔	Thioredoxin-like protein	Predicted thiol reductase thioredoxin	47.1	1e-26
BiIV1_038L	Putative helicase ATP-binding domain-containing protein	✔	✔	✔	✔	✔	Superfamilies 1 and 2 helicase ATP-binding type-1 domain profile.	Helicase ATP-binding domain-containing protein	41.3	3.3e-98
BiIV1_039R	Putative uncharacterised iridovirus protein	✔	✔	✔	-	-	No similarity	Uncharacterised mussel/iridovirus protein	47.1	8.8e-54
BiIV1_040L	Putative uncharacterised iridovirus protein	✔	✔	✔	✔	✔	Family of unknown function	Uncharacterised iridovirus protein	28.7	2.6e-09
BiIV1_041L	Putative cysteine proteinase domain-containing protein	✔	✔	✔	✔	✔	Cysteine proteinases	USP domain-containing protein	24.6	0.001
BiIV1_042L	Putative TATA-box binding protein	✔	✔	✔	✔	✔	No similarity	TATA-box binding protein	33.9	3e-40
BiIV1_043L	Putative immediate early protein ICP-46/RNA ligase	✔	✔	✔	✔	✔	No similarity	Predicted immediate early protein ICP-46/RNA ligase	31.1	7.3e-20
BiIV1_044R	Putative apple domain/intein C-terminal splicing domain-containing protein	-	✔	-	-	-	Hint domain, transmembrane domain	Apple domain/Intein C-terminal splicing domain-containing protein	25.9	1.5e-22
BiIV1_045R	Putative C2H2-type domain-containing protein	✔	✔	✔	-	-	Consensus disorder prediction	C2H2-type domain-containing protein	23.7	1.6e-05
BiIV1_046R	Putative protein	-	-	-	-	-	No similarity	e-value too high	-	-
BiIV1_047L	Putative RNA polymerase subunit Rpb1	✔	✔	✔	✔	✔	RNA polymerase Rpb1 domains	DNA-directed RNA polymerase subunit	47.7	0
BiIV1_048L	Putative collagen-like protein	✔	-	✔	-	-	Collagen-like	Predicted Collagen-like protein	52.7	3.2e-55
BiIV1_049L	Putative Ribonuclease-H domain-containing protein	✔	✔	✔	✔	✔	Ribonuclease H-like	Holliday junction resolvase	47.1	5.6e-43
BiIV1_050L	Putative SGNH hydrolase-type esterase domain-containing protein	✔	✔	✔	✔	✔	No similarity	Predicted SGNH hydrolase-type esterase domain-containing protein	31	9.3e-13
BiIV1_051L	Putative protein	-	-	-	-	-	No similarity	e-value too high	-	-
BiIV1_052L	Putative protein	-	-	-	-	-	No similarity	e-value too high	-	-
BiIV1_053L	Putative DNA polymerase delta catalytic subunit	✔	✔	✔	✔	✔	DNA polymerase family B	DNA-directed DNA polymerase	45.2	1.5e-174
BiIV1_054L	Putative membrane-bound signal peptide-domain containing protein	-	-	-	-	-	Transmembrane domain	e-value too high	-	-
BiIV1_055L	Putative membrane-bound signal peptide-domain containing protein	-	-	-	-	-	Transmembrane domain	e-value too high	-	-
BiIV1_056R	Putative DNA-directed RNA polymerase subunit Rpb5	✔	✔	-	-	-	Eukaryotic RPB5 N-terminal domain	DNA-directed RNA polymerases II and IV subunit 5A	30.2	2e-09
BiIV1_057L	Putative cytosine-specific methyltransferase	✔	✔	✔	-	-	C-5 cytosine-specific DNA methylase	Predicted cytosine-specific methyltransferase	29.6	4.6e-21
BiIV1_058L	Putative Charged multivesicular body protein 4b	-	-	-	-	-	snf7	Predicted Charged multivesicular body protein 4b	70.5	4.1e-104
BiIV1_059L	Putative uncharacterised iridovirus protein	✔	-	✔	✔	✔	No similarity	Uncharacterised virus protein	36.7	6.9e-22
BiIV1_060L	Putative thioredoxin domain-containing protein	✔	✔	✔	-	-	Consensus disorder prediction	Predicted thioredoxin domain-containing protein	34.1	5.6e-09
BiIV1_061L	Putative p31K Protein	✔	-	✔	✔	✔	Protein of unknown function (DUF2738)	p31K Protein	26.3	1.7e-12
BiIV1_062R	Putative MYM-type domain-containing protein	✔	-	-	-	-	No similarity	Predicted MYM-type domain-containing protein	31.5	3.2e-27
BiIV1_063R	Putative ATPase	✔	✔	✔	✔	✔	P-loop containing nucleoside triphosphate hydrolases	Predicted ATPase	61.5	2.4e-113
BiIV1_064L	Putative 2-cysteine adaptor domain-containing protein	✔	✔	✔	✔	✔	2-cysteine adaptor domain	Predicted 2-cysteine adaptor domain-containing protein	31.4	6.4e-07
BiIV1_065L	Putative D5 family NTPase ATPase	✔	✔	✔	✔	✔	ATP binding protein-related, D5 N terminal like, Superfamily 3 helicase of DNA viruses domain profile	Predicted D5 family NTPase ATPase	51.2	0
BiIV1_066R	Putative laminin-like protein	✔	-	-	-	-	Laminin G domain profile	Laminin-like protein	30.2	5e-12
BiIV1_067R	Putative transmembrane protein	-	-	-	-	-	Transmembrane domain	e-value too high	-	-
BiIV1_068R	Putative transmembrane protein	-	-	-	-	-	Transmembrane domain	e-value too high	-	-
BiIV1_069L	Putative EGF-like domain-containing protein	-	✔	-	-	-	Transmembrane domain	EGF-like domain-containing protein - similarity to NOTCH1 in M. edulis	23.8	7.1e-08
BiIV1_070R	Putative metalloprotease domain-containing protein	✔	✔	✔	✔	✔	Metalloproteases ("zincins"), catalytic domain	Predicted WLM domain-containing protein	41.5	2.1e-30
BiIV1_071L	Putative dUTPase	✔	✔	✔	✔	✔	Deoxyuridine 5'-triphosphate nucleotidohydrolase	Predicted dUTPase	61	4e-48
BiIV1_072L	Putative tyrosine kinase	✔	✔	✔	✔	✔	Protein kinase domain	Predicted tyrosine kinase	36.6	0
BiIV1_073R	Putative uncharacterised iridovirus protein	✔	✔	-	-	-	No similarity	Uncharacterised virus protein	31.1	7.5e-06
BiIV1_074L	Putative SAP domain-containing protein	✔	✔	-	✔	✔	SAP domain	Predicted SAP domain-containing protein	26.2	3.7e-10
BiIV1_075L	Putative NADAR domain containing protein	✔	✔	✔	-	-	YbiA domain protein	Predicted NADAR domain containing protein	20.5	5.8e-07
BiIV1_076R	Putative uncharacterised iridovirus protein	✔	-	✔	-	-	No similarity	Uncharacterised virus protein	40	1.4e-09
BiIV1_077R	Putative transmembrane protein	✔	✔	✔	✔	✔	Transmembrane domain	Predicted DUF4190 domain-containing protein	43.1	4.2e-10
BiIV1_078L	Putative membrane bound protein	✔	✔	✔	✔	✔	Membrane-bound protein domain	Uncharacterised iridovirus protein	36	8.2e-25
BiIV1_079R	Predictied lipase-like domain-containing protein	✔	-	✔	-	-	Lipase/hydrolase	Fungal lipase-like domain-containing protein	33.7	2e-23
BiIV1_080L	Putative protein	-	-	-	-	-	No similarity	e-value too high	-	-
BiIV1_081L	Putative DNA topoisomerase	✔	✔	✔	-	✔	Topoisomerase	DNA topoisomerase	36.3	2.8e-28
BiIV1_082L	Putative transmembrane protein	✔	-	-	-	-	Transmembrane domain	e-value too high	-	-
BiIV1_083L	Putative ADP-ribosylglycohydrolase domain-containing protein	✔	-	✔	-	-	ADP-ribosylglycohydrolase	Uncharacterised iridovirus protein	37.3	1.9e-05
BiIV1_084R	Putative uncharacterised iridovirus protein	✔	-	-	-	✔	No similarity	Uncharacterised iridovirus protein	29.5	6.7e-30
BiIV1_085L	Putative uncharacterised iridovirus protein	✔	✔	✔	✔	✔	No similarity	Uncharacterised iridovirus protein	28.6	6.7e-18
BiIV1_086R	Putative protein	-	-	-	-	-	No similarity	e-value too high	-	-
BiIV1_087R	Putative dihydrofolate reductase	✔	-	-	✔	✔	Putative dihydrofolate reductase	Dihydrofolate reductase	47.4	2.6e-23
BiIV1_088L	Putative FCP1 homology domain-containing protein	-	-	-	-	-	No similarity	FCP1 homology domain-containing protein	41.4	6.6e-20
BiIV1_089L	Putative DNA double-strand break repair rad50 ATPase-like protein	✔	✔	✔	✔	✔	NTPase, RecF/RecN/SMC N terminal domain	Rad50/SbcC-type AAA domain-containing protein	28.1	1.3e-52
BiIV1_090R	Putative Proliferating cell nuclear antigen	✔	✔	✔	-	✔	DNA clamp, Proliferating cell nuclear antigen, N-terminal domain	Proliferating cell nuclear antigen PCNA N-terminal domain-containing protein	68.3	4.6e-112
BiIV1_091L	Putative protein kinase domain-containing protein	✔	✔	✔	-	-	No similarity	Protein kinase domain-containing protein	45.6	4.5e-38
BiIV1_092L	Putative protein	-	-	-	-	-	No similarity	e-value too high	-	-
BiIV1_093R	Putative IPExxxVDY family protein	✔	-	✔	✔	✔	Family of unknown function (DUF5863)	IPExxxVDY family protein	33.3	3e-15
BiIV1_094L	Putative Serine-threonine protein kinase	✔	-	-	-	-	Membrane-bound protein domain	e-value too high	-	-
BiIV1_095R	Putative HD domain-containing protein	✔	-	-	-	-	HD domain	HD domain-containing protein	29.5	2.6e-10
BiIV1_096L	Putative ribonucleoside reductase, small subunit	✔	✔	✔	✔	✔	Ribonuclease reductase small subunit	Ribonucleoside-diphosphate reductase	60.1	7.8e-175
BiIV1_097L	Putative ribonucleoside reductase, large subunit	✔	✔	✔	✔	✔	Ribonuclease reductase large subunit	Ribonucleoside-diphosphate reductase	64.7	0
BiIV1_098L	Putative membrane-bound protein	-	✔	-	-	-	Transmembrane domain	Uncharacterised protein	26.8	3.5e-10
BiIV1_099L	Putative NUDIX hydrolase domain-containing protein	✔	✔	✔	✔	✔	NUDIX hydrolase	Nudix hydrolase domain-containing protein	30.9	4.8e-14
BiIV1_100L	Putative uncharacterised iridovirus protein	✔	✔	✔	✔	✔	No similarity	Uncharacterised viral protein	38.6	1e-62
BiIV1_100L	Putative protein	-	-	-	-	-	No similarity	e-value too high	-	-
BiIV1_102L	Putative ATP-dependent Pif1-like DNA helicase	✔	✔	✔	✔	✔	ATP-dependent Pif1-like DNA helicase	AAA+ ATPase domain-containing protein	44.9	5.6e-110
BiIV1_103L	Putative protein	-	-	-	-	-	No similarity	e-value too high	-	-
BiIV1_104L	Putative protein	-	-	-	-	-	No similarity	e-value too high	-	-
BiIV1_105L	Putative DNA-directed RNA polymerase Rpb2	✔	✔	✔	✔	✔	DNA-directed RNA polymerase Rpb2	DNA-directed RNA polymerase subunit beta	48.7	0
BiIV1_106R	Putative membrane-bound protein	✔	-	-	-	-	Transmembrane domain	e-value too high	-	-
BiIV1_107L	Putative protein	-	-	-	-	-	No similarity	e-value too high	-	-
BiIV1_108L	Putative transcription elongation factor SII	✔	✔	✔	✔	✔	Transcription factor S-II (TFIIS)	Transcription elongation factor SII	47.1	4.5e-29
BiIV1_109R	Putative transmembrane protein	-	-	-	-	-	Transmembrane domain	e-value too high	-	-
BiIV1_110L	Putative RGV late protein	✔	✔	✔	✔	✔	Family of unknown function (DUF5832)	RGV late protein	23.8	1e-17
BiIV1_111L	Putative uncharacterised iridovirus protein	✔	✔	✔	✔	✔	No similarity	Uncharacterised viral protein	55	1.9e-10
BiIV1_112R	Putative TRASH domain-containing protein	✔	✔	✔	-	-	Consensus disorder prediction	TRASH domain-containing protein	30.4	1e-05
BiIV1_113R	Putative uncharacterised iridovirus protein	✔	✔	✔	-	-	Consensus disorder prediction	Uncharacterised viral protein	30.6	9.2e-06
BiIV1_114R	Putative uncharacterised iridovirus protein	✔	✔	✔	-	✔	Coil domain	Uncharacterised iridovirus protein	25	5.6e-07
BiIV1_115L	Putative transmembrane protein	-	✔	-	-	-	Transmembrane domain	EGF-like domain-containing protein	27.5	2.5e-05
BiIV1_116R	Putative H1-like protein	✔	✔	✔	✔	✔	Family of unknown function (DUF5757)	Early transcription factor large subunit-like protein	23.9	8.6e-76
BiIV1_117R	Putative transmembrane protein	✔	✔	✔	-	-	Transmembrane domain	e-value too high	-	-
BiIV1_118R	Putative transmembrane protein	✔	-	✔	-	-	Transmembrane domain	e-value too high	-	-
BiIV1_119R	Putative major capsid protein	✔	✔	✔	✔	✔	Major Capsid Protein	Major caspid protein	69.6	0
BiIV1_120L	Putative uncharacterised iridovirus protein	✔	-	-	-	-	No similarity	No similarity	-	-
BiIV1_121L	Putative D6 D11-like helicase	✔	✔	-	-	-	Consensus disorder prediction	Nucleolar and coiled-body phosphoprotein 1	22.1	4.2e-08
BiIV1_122R	Putative uncharacterised iridovirus protein	✔	-	✔	-	-	No similarity	e-value too high	-	-
BiIV1_123R	Putative thymidylate synthase	✔	-	-	✔	✔	Thymidylate synthase	Thymidylate synthase	61.1	1e-132
BiIV1_124R	Putative protein	-	-	-	-	-	No similarity	e-value too high	-	-
BiIV1_125L	Putative transmembrane protein	-	-	-	-	-	Transmembrane domain, predicted consensus disorder	e-value too high	-	-
BiIV1_126R	Putative papain-like cysteine proteinase	✔	-	✔	✔	✔	Papain cysteine protease	Papainase	43.3	1.5e-105
BiIV1_127R	Putative protein	-	-	-	-	-	No similarity	e-value too high	-	-
BiIV1_128R	Putative uncharacterised iridovirus protein	✔	-	✔	✔	✔	No similarity	Uncharacterised virus protein	53.8	1.9e-23
BiIV1_129L	Putative death-domain containing protein	-	-	-	-	-	Death domain	e-value too high	-	-
BiIV1_130R	Putative NADAR domain-containing protein	✔	-	-	-	-	NADAR	NADAR domain-containing protein	54.7	1.4e-41
BiIV1_131R	Putative protein	-	-	-	-	-	No similarity	e-value too high	-	-
BiIV1_132R	Putative transmembrane protein	-	-	-	-	-	Transmembrane domain	No similarity	-	-
BiIV1_133L	Putative macro domain-containing protein	✔	-	-	✔	✔	Macro domain	O-acetyl-ADP-ribose deacetylase 1-like protein	50.4	2.5e-43
BiIV1_134R	Putative transmembrane protein	✔	✔	✔	-	-	Transmembrane domain	e-value too high	-	-
BiIV1_135R	Putative membrane-bound signal peptide-domain containing protein	✔	-	-	-	-	Transmembrane domain	H15 domain-containing protein	48.3	1.9e-44
BiIV1_136L	Putative transcription factor TFIIB cyclin-like domain-containing protein	✔	✔	✔	✔	✔	Cyclin	Transcription factor TFIIB cyclin-like domain-containing protein	32.6	8.8e-50
BiIV1_137R	Putative uncharacterised iridovirus protein	✔	✔	✔	✔	✔	No similarity	Uncharacteried viral protein	52.8	3e-47
BiIV1_138R	Putative uncharacterised iridovirus protein	✔	✔	-	-	-	No similarity	Uncharacteried viral protein	25.2	1.7e-16
BiIV1_139L	Putative DNA Topoisomerase II	✔	✔	✔	✔	✔	DNA Topoisomerase II	DNA topoisomerase 2	47.1	0
BiIV1_140L	Putative protein	-	-	-	-	-	No similarity	e-value too high	-	-
BiIV1_141R	Putative transmembrane protein	✔	✔	✔	✔	✔	Transmembrane domain	Uncharacteried viral protein	34.2	2.2e-77
BiIV1_142L	Putative uncharacterised iridovirus protein	✔	-	✔	-	-	No similarity	e-value too high	-	-
BiIV1_143R	Putative non-specific serine/threonine protein kinase	-	-	✔	-	-	Consensus disorder prediction	Non-specific serine/threonine protein kinase	44	4.3e-07
BiIV1_144R	Putative transmembrane protein	✔	✔	✔	-	-	Transmembrane domain	e-value too high	-	-
BiIV1_145L	Putative uncharacterised iridovirus protein	✔	✔	✔	-	-	Coil domain	Uncharacterised iridovirus protein	29.5	2.2e-53
BiIV1_146L	Putative patatin-like phospholipase	✔	-	✔	✔	✔	Patatin-like phospholipase	Patatin-like phospholipase	40.4	1.4e-60
BiIV1_147R	Putative uncharacterised iridovirus protein	✔	✔	✔	-	-	Transmembrane domain	Uncharacterised iridovirus protein
BiIV1_148L	Putative protein	-	-	-	-	-	No similarity	e-value too high	-	-
BiIV1_149L	Putative high mobility group box domain-containing protein	✔	-	✔	✔	✔	High mobility group box domain	High mobility group box domain-containing protein	29.4	3e-19
BiIV1_150L	Putative NAD-dependent DNA ligase	✔	✔	✔	✔	✔	NAD-dependent DNA ligase	NAD-dependent DNA ligase	35	1.9e-103
BiIV1_151R	Putative transmembrane protein	-	-	-	-	-	Transmembrane domain	e-value too high	-	-
BiIV1_152L	Putative DNA-binding packing protein	✔	✔	✔	✔	✔	Poxvirus Late Transcription Factor VLTF3 like	DNA-binding packing protein	44.4	6.1e-106
BiIV1_153L	Putative haloacid dehalogenase-like hydrolase	✔	✔	✔	✔	✔	NLI interacting factor-like phosphatase	Haloacid dehalogenase-like hydrolase	61.2	3.7e-71
BiIV1_154R	Putative transmembrane protein	-	✔	-	-	-	Transmembrane domain	e-value too high	-	-
BiIV1_155L	Putative acid phosphatase	-	✔	-	-	-	HAD superfamily, subfamily IIIB (Acid phosphatase)	Acid phosphatase	34.2	4.7e-12
BiIV1_156R	Putative Baculoviridae p74-like domain-containing protein	-	✔	-	-	-	Baculoviridae p74 domain, transmembrane domain	p74-like protein	25.6	9.5e-05
BiIV1_157R	Putative phosphatase	✔	✔	✔	✔	✔	Phosphatase	Tyrosine specific protein phosphatases domain-containing protein	44.9	3.2e-39
BiIV1_158R	Putative ribonuclease III	✔	✔	✔	✔	✔	Ribonuclease III domain	RNase III domain-containing protein	45.8	7.1e-57
BiIV1_159R	Putative thioredoxin	✔	✔	✔	✔	✔	Thioredoxin	Thioredoxin	33.1	1.1e-16
BiIV1_160L	Putative collagen triple helix repeat-containing protein	✔	✔	-	-	-	Collagen triple helix repeat (20 copies)	Collagen triple helix repeat-containing protein	66.2	7e-27
BiIV1_161R	Putative protein	-	-	-	-	-	No similarity	e-value too high	-	-
BiIV1_162L	Putative protein	-	-	-	-	-	No similarity	e-value too high	-	-
BiIV1_163R	Putative Uvr REP helicase	✔	✔	✔	✔	✔	VSR Endonuclease	Uvr REP helicase	54.2	9.4e-37
BiIV1_164L	Putative protein	-	-	-	-	-	No similarity	No similarity	-	-
BiIV1_165L	Putative protein	-	-	-	-	-	No similarity	e-value too high	-	-
BiIV1_166L	Putative nucleotide-diphospho-sugar transferase	✔	-	-	-	-	Nucleotide-diphospho-sugar transferases	Glycosyltransferase 2-like domain-containing protein	39.1	2.3e-64
BiIV1_167R	Putative NTPase helicase	✔	✔	✔	✔	✔	RBR family ring ringer and IBR domain-containing	NTPase helicase	30	5.2e-47
BiIV1_168L	Putative transmembrane protein	✔	-	✔	-	-	Transmembrane domain	DUF2231 domain-containing protein	33.8	9.5e-17
BiIV1_169L	Putative PD-(D/E)XK endonuclease-like domain-containing protein	-	-	-	-	-	PD-(D/E)XK endonuclease-like domain superfamily	YqaJ viral recombinase domain-containing protein	28.4	1.2e-10
BiIV1_170R	Putative serine/threonine protein kinase	✔	-	✔	✔	✔	Protein kinase domain	Non-specific serine/threonine protein kinase	29.8	4.7e-19
BiIV1_171L	Putative transmembrane protein	✔	✔	✔	-	-	Transmembrane domain	e-value too high	-	-
BiIV1_172R	Putative ERV/ALR sulfhydryl oxidase	✔	✔	✔	✔	✔	ERV/ALR sulfhydryl oxidase domain	Sulfhydryl oxidase	43.4	2.2e-34
BiIV1_173L	Putative transmembrane protein	-	✔	-	-	-	Transmembrane domain	e-value too high	-	-
BiIV1_174L	Putative membrane-bound signal peptide-domain containing protein	✔	-	✔	-	-	Membrane-bound protein domain, signal peptide domain	e-value too high	-	-
BiIV1_175R	Putative minor capsid protein	✔	✔	✔	✔	✔	No similarity	Minor capsid protien	30	6.9e-50
BiIV1_176R	Putative coil motif-containing protein	✔	✔	-	-	-	Coil domain, consensus disorder prediction	No similarity	-	-
BiIV1_177R	Putative DNA repair metallo-dependent phosphatase-like protein	✔	✔	✔	✔	✔	Component of ATP-dependent dsDNA exonuclease, Metallo-dependent phosphatases	DNA repair exonuclease D subunit	45.8	3.1e-81
BiIV1_178R	Putative transmembrane protein	✔	-	-	-	-	Transmembrane domain	e-value too high	-	-
BiIV1_179L	Putative uncharacterised iridovirus protein	✔	✔	✔	-	-	No similarity	e-value too high	-	-
BiIV1_180R	Putative flap endonuclease	✔	✔	✔	✔	✔	Flap endonuclease	Flap endonuclease	32.4	1.3e-47
BiIV1_181R	Putative transmembrane protein	-	-	-	-	-	Transmembrane domain	e-value too high	-	-
BiIV1_182R	Putative RING-type domain-containing protein	✔	✔	✔	✔	✔	Zinc/RING finger domain, C3HC4 (zinc finger)	RING-type domain-containing protein	23.5	5.4e-13
BiIV1_183R	Putative protein	-	-	-	-	-	No similarity	No similarity	-	-
BiIV1_184R	Putative protein	-	-	-	-	-	No similarity	e-value too high	-	-
BiIV1_185R	Putative protein	-	-	-	-	-	No similarity	e-value too high	-	-
BiIV1_186R	Putative cyclin-like protein	-	✔	-	-	-	Cyclin-like	G1/S-specific cyclin-D3	33.3	5e-08
BiIV1_187L	Putative uncharacterised iridovirus protein	-	✔	✔	✔	✔	No similarity	e-value too high	-	-
BiIV1_188R	Putative HD domain-containing protein	✔	✔	✔	-	-	Coil domain	HD domain-containing protein	40.9	4.6e-39
BiIV1_189L	Putative head decoration protein	✔	-	-	-	-	Coil domain	Viral A-type inclusion protein, putative	26.5	0.00084
BiIV1_190L	Putative NLI interacting factor-like phosphatase	✔	-	-	-	-	NLI interacting factor-like phosphatase	e-value too high	-	-
BiIV1_191R	Putative Uracil DNA glycosylase	✔	-	-	-	-	Uracil DNA glycosylase superfamily	Uracil-DNA glycosylase	53.9	3.5e-68
BiIV1_192L	Putative protein	-	-	-	-	-	No similarity	e-value too high	-	-
BiIV1_193L	Putative C2H2-type domain-containing protein	✔	-	-	-	-	Coil domain	C2H2-type domain-containing protein	35.1	1.3e-08

## Sheet: Supplementary table S4
Supplementary table S4: Sequence identity matrix for a representative set of Betairidovirinae major capsid protein. Genera and species names are given for viruses recognised by ICTV.
Genus	Species name	Accession number	Virus name		BiIV1	BiIV2	Pentanymphon antarcticum iridovirus	carnivorous sponge associated iridovirus		Cherax quadricarinatus iridovirus		Daphnia iridescent virus 1		invertebrate iridescent virus 3; Mosquito iridescent virus	Invertebrate iridescent virus 9; Wiseana iridescent virus	invertebrate iridescent virus 25	invertebrate iridescent virus 22	invertebrate iridescent virus 22a	invertebrate iridescent virus 30	Anopheles minimus iridovirus		invertebrate iridescent virus 6; Chilo iridescent virus	invertebrate iridescent virus 6 isolate Kaz2018	invertebrate iridescent virus 6 isolate Liz-CrIV_USDA_2019	invertebrate iridescent virus 31
					|	|	|	|		|		|		|	|	|	|	|	|	|		|	|	|	|
Unclassified	Unclassified	PQ846775	BiIV1	|
Unclassified	Unclassified	CAUJNT010007968	BiIV2	|	73.61
Unclassified	Unclassified	OQ791181-OQ791197	Pentanymphon antarcticum iridovirus	|	73.77	65.39
Unclassified	Unclassified	GCA_031319315	carnivorous sponge associated iridovirus	|	76.03	67.88	73.77
Decapodiridovirus	Decapodiridovirus litopenaeus1	GCA_004131025	Cherax quadricarinatus iridovirus	|	47.05	48.52	46.65	50.63
Daphniairidovirus	Daphniairidovirus daphnia1	LS484712	Daphnia iridescent virus 1	|	55.84	54.29	56.29	58.23		44.3
Chloriridovirus	Chloriridovirus aedes1	GCA_000869125	invertebrate iridescent virus 3; Mosquito iridescent virus	|	61.94	58.42	59.75	62.37		42.56		55.94																100
	Chloriridovirus wiseana1	GCA_000891235	Invertebrate iridescent virus 9; Wiseana iridescent virus	|	66.46	60.46	60.71	67.51		42.18		56.99		71.1
	Chloriridovirus simulium2	GCA_000914535	invertebrate iridescent virus 25	|	67.02	61.15	61.39	67.88		42.38		57.42		71.95	95.53													sequence identity (%)
	Chloriridovirus simulium1	GCA_000909775	invertebrate iridescent virus 22	|	68.68	62.96	63.19	70.19		43.37		59.44		73.22	92.55	94.38
		GCA_000916235	invertebrate iridescent virus 22a	|	68.68	62.96	63.19	70.19		43.37		59.44		73.22	92.55	94.38	100
		GCA_000915575	invertebrate iridescent virus 30	|	68.47	63.17	63.4	70.41		43.58		59.44		73	92.13	93.95	99.56	99.56
	Chloriridovirus anopheles1	KF938901	Anopheles minimus iridovirus	|	69.05	63.3	65.03	70.78		44.94		61.61		69.61	78.98	80.17	81.74	81.74	81.74									40
Iridovirus	Iridovirus chilo1	GCA_000838105	invertebrate iridescent virus 6; Chilo iridescent virus	|	67.66	62.66	64.35	69.08		44.28		57.14		60.38	64.86	66.24	67.66	67.66	67.45	69.23
		GCA_031232825	invertebrate iridescent virus 6 isolate Kaz2018	|	65.4	60.46	61.92	66.6		43.71		54.97		58.61	64.24	66.11	65.19	65.19	64.98	66.95		96.6
		GCA_031287495	invertebrate iridescent virus 6 isolate Liz-CrIV_USDA_2019	|	65.4	60.46	61.92	66.6		43.71		54.97		58.61	64.24	66.11	65.19	65.19	64.98	66.95		96.6	100
	Iridovirus armadillidium1	GCA_000923155	invertebrate iridescent virus 31	|	64.35	59.83	62.76	65.75		44.12		56.03		59.24	63.56	64.64	65.4	65.4	65.19	67.8		85.35	84.81	84.81

## Sheet: Supplementary table S5
Supplementary table S5: Sequence identity matrix for a representative set of Betairidovirinae core genes (major capsid protein, DNA-directed RNA polymerase II subunit Rpb2, putative A32-like packaging ATPase, putative CTD phosphatase-like protein, putative helicase protein, and putative transcription elongation factor S-II-like protein). Genus and species names are given for viruses recognised by…
Genus	Species name	Accession number	Virus name		BiIV1	BiIV2	Pentanymphon antarcticum iridovirus	carnivorous sponge associated iridovirus		Cherax quadricarinatus iridovirus		Daphnia iridescent virus 1		invertebrate iridescent virus 3; Mosquito iridescent virus	Invertebrate iridescent virus 9; Wiseana iridescent virus	invertebrate iridescent virus 25	invertebrate iridescent virus 22	invertebrate iridescent virus 22a	invertebrate iridescent virus 30	Anopheles minimus iridovirus		invertebrate iridescent virus 6; Chilo iridescent virus	invertebrate iridescent virus 6 isolate Kaz2018	invertebrate iridescent virus 6 isolate Liz-CrIV_USDA_2019	invertebrate iridescent virus 31
					|	|	|	|		|		|		|	|	|	|	|	|	|		|	|	|	|
Unclassified	Unclassified	PQ846775	BiIV1	|
Unclassified	Unclassified	CAUJNT010007968	BiIV2	|	64.15
Unclassified	Unclassified	OQ791181-OQ791197	Pentanymphon antarcticum iridovirus	|	56.92	53.73
Unclassified	Unclassified	GCA_031319315	carnivorous sponge associated iridovirus	|	55.17	51.26	61.78
Decapodiridovirus	Decapodiridovirus litopenaeus1	GCA_004131025	Cherax quadricarinatus iridovirus	|	48.97	47.74	53.51	62.56
Daphniairidovirus	Daphniairidovirus daphnia1	LS484712	Daphnia iridescent virus 1	|	32.54	31.05	32.03	32.19		29.97
Chloriridovirus	Chloriridovirus aedes1	GCA_000869125	invertebrate iridescent virus 3; Mosquito iridescent virus	|	40.78	39.43	39.72	39.48		35.97		35.83																100
	Chloriridovirus wiseana1	GCA_000891235	Invertebrate iridescent virus 9; Wiseana iridescent virus	|	41.55	40.02	40.53	40.92		36.36		35.89		71.59
	Chloriridovirus simulium2	GCA_000914535	invertebrate iridescent virus 25	|	40.95	40.22	40.71	40.62		36.05		35.8		70.48	92.79													sequence identity (%)
	Chloriridovirus simulium1	GCA_000909775	invertebrate iridescent virus 22	|	42.38	41.45	41.48	41.42		36.71		36.34		72.21	85.88	84.87
		GCA_000916235	invertebrate iridescent virus 22a	|	42.4	41.53	41.43	41.36		36.61		36.34		72.22	85.76	84.63	99.57
		GCA_000915575	invertebrate iridescent virus 30	|	42.34	41.45	41.48	41.46		36.71		36.38		72.3	85.75	84.58	99.23	99.01
	Chloriridovirus anopheles1	KF938901	Anopheles minimus iridovirus	|	33.74	32.15	33	33.61		28.65		29.24		52.25	56.69	55.51	57.92	57.87	57.96									30
Iridovirus	Iridovirus chilo1	GCA_000838105	invertebrate iridescent virus 6; Chilo iridescent virus	|	40.67	39.2	41.84	40.8		36.76		33.36		44.44	45.7	46.03	46.35	46.35	46.27	37.38
		GCA_031232825	invertebrate iridescent virus 6 isolate Kaz2018	|	40.27	38.76	41.4	40.41		36.62		33.03		44.2	45.66	46.09	45.99	45.99	45.91	36.98		98.9
		GCA_031287495	invertebrate iridescent virus 6 isolate Liz-CrIV_USDA_2019	|	40.46	38.89	41.55	40.33		36.54		33.09		44.21	45.67	46.1	46.1	46.1	46.02	36.98		98.48	99.41
	Iridovirus armadillidium1	GCA_000923155	invertebrate iridescent virus 31	|	40.64	39.1	42.09	41.1		36.4		33.08		43.89	44.79	45.24	45.64	45.55	45.47	36.31		70.56	70.38	70.42
